# Supplementary material for: Cash transfers for HIV prevention: A systematic review
Source: PLoS Med. 2021 Nov 29;18(11):e1003866. doi: 10.1371/journal.pmed.1003866 (PMC8668130; doi:10.1371/journal.pmed.1003866)
Supplement: S2 Table — (XLSX) [file pmed.1003866.s003.xlsx]

## Sheet: Summary-old
	Intervention	N	HIV infection	Unprotected Sex	Sexual Debut	Number of Partners	Transactional Sex	Older partners	Other STIs	Other Behavioral Outcome
	Cash Transfers	19
	Cash assistance interventions	10	2- signficiant reduction 2- no effect	3- significant reduction 3- no effect 1- significant reduction for girls, no effect boys 1- no effect for women, significant increase men	1- significant reduction 3- no effect 1- No effect girls, significant increase boys	2- no effect 1- significant reduciton 1 measure but not the other 1- significant reduction in women, significant increase in men	1- no effect	1- significant reduction 1- no effect	1- significant reduction syphillis and Trichomoniasis 1- significant reduction HSV-2 2- no effect HSV-2 1- reduction in HSV-2 but not syphillis 1- reduction one STI composite but not the other that included HIV	1- significant reduction in women and significant increase in men combined sex and condom use 1- signficant reduction in sexual intercourse once per week
	National social protection programs	9		7- no effect	3- significant reduction 2- no effect 2- significant reduction for girls, no effect boys 1- significant redcution at midline, not at endline	1- significant reduction 8- no effect 1- significant reduction for girls, no effect boys 1- significant reduciton 1 measure but not the other	4- no effect 1- significant reduction in girls, no effect boys	2- significant reduction 3- no effect 1- significant reduction in girls, no effect boys		1- significant reduction in composite risk score
	Savings	2		1- no effect						1- significant increase in HIV-preventive attitudinal scores 1- significant reduction sex acts for pay
	School Fees	3	1- no effect	1- no effect	2- significant reduction 1- significant reduction for girls, no effect boys	1- no effect			1- no effect

## Sheet: Summary- for girls
	Intervention	N	HIV infection	Other STIs
	Cash Transfers
	Cash assistance interventions	3	1- signficiant reduction 1- no effect 1- too few infections to assess	1- significant reduction HSV-2 1- no effect HSV-2 1- reduction in HSV-2 but not syphillis
	School Fees	1	1- no effect	1- no effect

## Sheet: Summary
	Intervention	N	HIV infection	Unprotected Sex	Sexual Debut	Number of Partners	Transactional Sex	Older partners	Other STIs	Other Behavioral Outcome
	Cash Transfer	17	2- signficiant reduction 2- no effect	3- significant reduction 11- no effect 1- significant reduction for girls, no effect boys	5- significant reduction 5- no effect 2- significant reduction for girls, no effect boys 2- signifcant reducation girls, significant increase boys	1- significant reduction 8- no effect 1- significant reduction for girls, no effect boys 1- significant reduciton 1 measure but not the other	5- no effect 1- significant reduction in girls, no effect boys	3- significant reduction 4- no effect 1- significant reduction in girls, no effect boys	1- significant reduction syphillis and Trichomoniasis 1- significant reduction HSV-2 2- no effect HSV-2 1- reduction in HSV-2 but not syphillis 1- reduction one STI composite but not the other that included HIV	1- significant reduction in composite risk score 1- significant reduction in women and significant increase in men
	Savings	2		1- no effect			1- significant reduction			1- significant increase in HIV-preventive attitudinal scores
	School Fees	3	1- no effect	1- no effect	3- significant reduction	1- no effect			1- no effect

## Sheet: Sheet1
			No effect	2
			Significant Reduction	1

## Sheet: Ongoing
#	Citation	Target Popultion	Location	Population: Age and Sex	Study Name	Transfer Type	Conditionality	Sample Size	Study Design	HIV	Condom Use	Sexual debut	Number of Partners	Transactional sex	Older Partners	Other STIs	Other	School dropout	Timeline		Durability	Notes
1	Austrian, K., Soler-Hampejsek, E., Mumah, J., Kangwana, B., Wado, Y., Abuya, B., Shah, V. and Maluccio, J. 2018. “Adolescent Girls Initiative-Kenya: Midline Results Report.” Nairobi: Population Council.	adolescent girls	Kenya	girls age 11-15	Adolescent girls initiative-Kenya	Tests packages of four multi-sectoral interventions, rather than only single-sector interventions. The Education intervention package is a conditional cash transfer (CCT) that includes a bi-monthly payment to the household, direct payment of a portion of school fees, and a schooling kit for the girls. The education package is being paired with a violence prevention package, sexual and reproductiv…	All incentives were conditioned on girls’ enrollment and regular attendance at school.	6000	Four arm longitudinal RCT; individual-level randomization in Kibera and cluster randomization in Wajir because of the differing geographies and population clustering	✓						✓ HSV-2	HIV Knowledge	Midline - completiong of primary school - saw some impacts on this	2015-2019		2 years
2	Evaluating an Incentivised Behaviour Change Intervention for Young Women, Aged 19-24 Years in King Cetshwayo District, KwaZulu-Natal, Human and Social Development Programme, Human Sciences Research Council, May 2018	young women	South Africa	Young Women, Aged 19-24 Years	The KZN-GFSP Cash Plus Care	Combines comprehensive sexuality and life skills education, cash incentives, uptake of holistic SRH services that include HIV, TB and STI, promotion of behaviour change and provision and linkage to essential services.	The cash incentive of R300 will be conditional on attendance at empowerment workshops for a total of R3600 per beneficiary.	2500 intervention, 500 control	Pre-post cohort, quasi-experimental design. KCD is the intervention district, where 20,000 YWG will receive the CPC intervention; 1,000 of whom will also receive the RISE intervention. The uGu District is used as a matched comparison (or control) group and will receive assessments only. 2500 will get CPC or CPC + RISE and 500 are control	✓ self-report	✓	Unclear	✓	✓	✓		Sexual reproduction health (SRH) uptake; GBV; IPV; knowledge	No	2018-2019			Doesn't look like they will be testing for HIV/STIs			91
3	Birdthistle I, Schaffnit SB, Kwaro D, Shahmanesh M, Ziraba A, Kabiru CW, Phillips-Howard P, Chimbindi N, Ondeng’e K, Gourlay A, Cowan FM. Evaluating the impact of the DREAMS partnership to reduce HIV incidence among adolescent girls and young women in four settings: a study protocol. BMC public health. 2018 Dec;18(1):912.	adolescent girls and young women	Evaluations are being done in 4 of the 10 DREAMS sub-Saharan African countries ( Kenya (2 sites), South Africa (1 site) and Zimbabwe (2 sites)	AGYW aged 15–24 years	DREAMS	Multilevel packages of interventions. Some include social protection (cash transfers, educational subsidy, combination socioeconomic approaches). Kenya includes a cash transfer and educational subsidies for ages 15-24. South Africa includes cash transfers and educational subsidies for age 10-19. Zimbabwe to include education support for age 15-24. However, not much detail is provded on the specif…	unclear	nested cohorts of 1000-1500. 2400 for RDS in zimbabwe	In SA and Kenya, incidence will be measured as the population level before and after the program using national survellience data. Zimbabwe will compare 2 districts who get interventions with 2 who don't in AGYW who sell sex. In addition, nested cohort studies will be done with samples of ~ 1000–1500 AGYW selected randomly from the general population and followed for two years to look at pathways…	✓ incidence	✓	✓	✓	✓	✓	✓ HSV-2	Male partners: VMMC, ART, community HIV viral load, number of sex parnters, concurrency		2017-2020
4	" Women of Worth Baseline Data – Preliminary Analysis" August 2017.	young women	South Africa	15-24 year old females	Women of Worth	unclear	unclear	1006	unclear	✓ self-report HIV status, ART and viral load	✓	✓	✓	✓	✓	✓ self-report testing	pregnancy, childbirth, contraceptives, visited health services
5	Clark, S., Paul, M., Aryeetey, R., & Marquis, G. (2018). An assets-based approach to promoting girls' financial literacy, savings, and education. Journal of adolescence, 68, 94-104	young girls	Ghana	girls age 9-13 years		A control group, a financial only group (receiving only the financial training and savings accounts), and a financial plus group (where girls participate in the weekly meetings in addition to the financial training and savings accounts). All girls (n= 751) enrolled in either intervention arm were given savings in the amount of $15 USD (45 Ghanaian Cedi) per girl.	If the girls regularly attended school (defined as having no more than 3 unexcused absences in the previous 3 weeks), they were given a second deposit of $15 USD (equivalent to 58.5 GHC) in their savings account starting in January and February of 2016.	1,432 girls, of whom 648 are in the control arm (45.3%), 462 in the financial only arm (32.2%), and 322 are in the financial plus arm (22.5%)	Three arm RCT		✓	✓	✓				unwanted or forced sex		2015-2018			Can't find any information about this! But Shelley Clarke (shelley.clark@mcgill.ca) is the PI
6	Tanzania Cash Plus Evaluation Team. (2018). A Cash Plus Model for Safe Transitions to Healthy and Productive Adulthood: Baseline Report, UNICEF Office of Research – Innocenti. Florence, 2018.	adolescents	Tanzania- Rungwe and Mufindi districts.	both males and femalesbetween the ages of 14 and 19 years	Adolescent Cash Plus Initiative	Additional plus component targeted to youth that is layered on top of a government cash transfer programme (Tanzania Social Action Fund’s Productive Social Safety Net). Interventions include a livelihoods enhancement (training and money to start business or vocation); education on HIV, sexual and reproductive health and gender equity; and strengthening linkages to existing HIV, SRH and violence r…	Conditional on children’s school attendance and health care, although a portion of the cash transfer is fixed and unconditional. This portion relies only on eligibility of the household related to household poverty and number of children in the household.	The youth study sample consists of 2,458 youth from 1946 households. 40 qualitative study interviews .	24-month, mixed methods study. cluster randomized control trial (cRCT) design, where 130 villages1 in two districts (Mufindi and Rungwe) were randomized into treatment (Cash Plus) or control (PSSN only) study arms. Quantiative survey of youth and qualitative interviews. 91 health facility surveys and 130 community surveys to gather contextual information.		✓	✓	✓	✓	✓				2017-2019
7	Ssewamala FM, Bermudez LG, Neilands TB, et al. Suubi4Her: a study protocol to examine the impact and cost associated with a combination intervention to prevent HIV risk behavior and improve mental health functioning among adolescent girls in Uganda. BMC Public Health. 2018;18(1):693. Published 2018 Jun 5. doi:10.1186/s12889-018-5604-5	adolescent girls	Uganda	girls (ages 15–17 at enrollment)	Suubi4Her	Combining 1) 1:1 matched youth savings accounts (YDA) with a 2) family strengthening intervention (multiple family groups MFG)	1:1 matched savings. Participating students will be allowed to use up to 30% of their total matched savings to invest in a family-based income-generating activity (IGA). The remaining 70% of the savings will be restricted to fund the education and skills training of participating adolescent girls.	1260	Three-arm cluster randomized-controlled trial design (YDA only, YDA + MFG, Usual Care)	✓ (incidenc)						✓	✓HIV/Sexual risk taking behavior by time-line Follow Back		August 2017 – July 2022
8	Rosenberg NE, Pettifor AE, Myers L, Phanga T, Marcus R, Bhushan NL, Madlingozi N, Vansia D, Masters A, Maseko B, Mtwisha L. Comparing four service delivery models for adolescent girls and young women through the ‘Girl Power’study: protocol for a multisite quasi-experimental cohort study. BMJ open. 2017 Dec 1;7(12):e018480.	adolescent girls	Malawi and South Africa	AGYW 15–24 years	Girl Power	Comparing standard of care with 2) youth friendly health services (YFHS) 2) YFHS+behavioural intervention of sessions interactive sessions on health, nancea nd relationships, (4) YFHS+BI+conditional cash transfer (CCT)	monthly CCT (approximately $6) conditional on attending the monthly empowerment session	n=2000 total	quasi-experimental prospective cohort study. Randomizatio is at the clinic level (N=8)				✓		✓				February 2016–November 2017
9	McCrimmon, Tara; Witte, Susan; Mergenova, Gaukhar; Terlikbayeva, Assel; Primbetova, Sholpan; Kuskulov, Azamat; Bellamy, Scarlett L; El-Bassel, Nabila. Microfinance for women at high risk for HIV in Kazakhstan: study protocol for a cluster-randomized controlled trial. Trials 2018;19(1):187-187	Female Sex workers who use drugs	Kazakhstan	(1) be over 18 years old; (2) report illicit drug use within the past 12 months; (3) report having provided sex in return for money, goods, drugs or services within the past 90 days; and (4) report at least one incidence of unprotected sex (with either a paying or non-paying partner) within the past 90 days.	Project Nova	a traditional four-session HIV-risk-reduction intervention combined with a six-session financial literacy intervention, enrollment in a 24-session vocational training program and receipt of matched savings (HIVRR+MF) versus four-session HIV-risk-reduction intervention alone (HIVRR).	Participants receive incentive payments (US$12/ses- sion) for each FLT or VT session attendence. For every dollar of their incentive payment money deposited in their personal account, the project will deposit an equal amount in a separate, project-controlled account under the participant’s name	350	The study employs a two-arm, cluster-randomized controlled trial (c-RCT) design.	✓ (incidence)	✓					✓			May 2015-October 2018
10	﻿Zulaika, Garazi, Daniel Kwaro, Elizabeth Nyothach, Duolao Wang, Emily Zielinski-Gutierrez, Linda Mason, Alie Eleveld, et al. 2019. “Menstrual Cups and Cash Transfer to Reduce Sexual and Reproductive Harm and School Dropout in Adolescent Schoolgirls: Study Protocol of a Cluster-Randomised Controlled Trial in Western Kenya.” BMC Public Health. 2019 19 (1): 1317.	adolescent girls	Kenya	Secondary school girls		Four intervention arms (1) menstrual cup arm; (2) cash transfer arm, (3) cups and cash combined intervention arm, or (4) control arm.	This trial will provide Ksh1500 (US$15) per term (3 terms per school year) for up to 10 academic terms. Conditionality for CT receipt will be based on 80% or more school attendance in the previous term,.	3960 overall	Single site, 4-arm, cluster randomised controlled superiority trial. Secondary schools are the unit of randomisation, with schoolgirls as the unit of measurement. Schools will be randomised into one of four intervention arms using a 1:1:1:1 ratio and block randomisation	✓	✓	✓	✓		✓	✓HSV-2			2017-2021
11	Ssewamala, F.M., Sensoy Bahar, O., Tozan, Y. et al. A combination intervention addressing sexual risk-taking behaviors among vulnerable women in Uganda: study protocol for a cluster randomized clinical trial. BMC Women's Health 19, 111 (2019). https://doi.org/10.1186/s12905-019-0807-1	Women engaged in sex work	Uganda	Women who are are 1) at least 18 years old; 2) report having engaged in vaginal or anal intercourse in the past 90 days in exchange for money, alcohol, or other goods; and 3) report at least one episode of unprotected sexual intercourse in the past 90 days with either a paying, casual, or regular sexual partner.		Matched savings accounts (1:1 match rate).	Matched savings accounts (1:1 match rate). Can contribute up to 80% of incentives saved for a total of $360 for treatment condition 1 and $600 for treatment condition 2 depending on activities	330 per arm, 990 total	The three arms (n = 330 each) are: 1) Control group: only HIV risk reduction (RR) versus 2) Treatment group 1: HIVRR plus Savings plus Financial Literacy (HIVRR + S + FL); and 3) Treatment group 2: HIVRR plus S plus FL plus Vocational Skills Training and Mentorship (V) (HIVRR + S + FL + V)	✓ (incidence)	✓		✓	✓		✓ (gonorrhea, Trichomonas, chlamydia)	✓ (PrEP uptake, ART adherence, HIV knowledge)		2019-2022
12	Wambura M, Drake M, Kuringe E, et al. Cash Transfer to Adolescent Girls and Young Women to Reduce Sexual Risk Behavior (CARE): Protocol for a Cluster Randomized Controlled Trial. JMIR Res Protoc. 2019;8(12):e14696. Published 2019 Dec 20. doi:10.2196/14696	Adolescent girls and young women	Tanzania	AGYW aged 15-23 years who were out of school	Sauti	Unconditional cash transfer in quarterly installments of 70,000 Tanzania Shillings (approximately US $33) through mobile money on their cellular phones plus biomedical, behavioral, and other structural interventions.	Unconditional	1560 per arm, 3120 total	Two-arm cluster randomized controlled trial (RCT) implemented among AGYW with 1:1 allocation ratio, which employs mixed methods for data collection. The control arm did not receive cash transfer but received the other Sauti project interventions.	✓ (prevalence)	✓			✓	✓	✓ HSV-2	✓ HIV knowledge		2017-2020

## Sheet: More refined list-old
#	Citation	Target Popultion	Location	Population: Age and Sex	Category	Sample Size	Study Design	HIV	Condom Use	Sexual debut	Number of Partners	Transactional sex	Older Partners	Other STIs	Other	More desciption of study
1	Ssewamala 2010, Jennings 2015	OVC	Uganda	Both; 10–17 years	Savings	346	Cluster RCT								HIV-preventive attitudinal scores (b = +0.19, ±0.09, p < .05) including condom use and HIV risk perception	matched CSA held in the adolescent orphan’s name. Conditional Attending 12 asset building and financial planning workshops
2	Cho 2011, Cho 2017	OVC	Kenya	Females and males; 12–14 years	school costs	105	Cluster RCT			β=−1.50(0.07 p-value)]						unconditional
3	Baird 2012, Baird 2010, Baird 2017	Adolescents	Malawi	Females 13–22 years	Individual cash transfer (Both UCT and CCT)	1289	Cluster RCT	HIV Prevalence Adjusted OR: 0.36 (95% CI: 0.14,0.91)**	Unprotected AOR 1·08 (0·67–1·75)	AOR 0·64 (0·38–1·07)			AOR 0·21 (0·07–0·62)*	HSV-2 Adjusted OR: 0.24 (95% CI: 0.09,0.65)**2 Syphillis prevalence AOR 0·92 (0·12–6·85)		CCT (based on at least 80% school attendance) or UCT
4	Minnis 2014	Adolescents	US	Females and males 16–21, self-identify as Latino	Individual cash transfer (CCT)	162	Social etwork randomized RCT		Unprotected AOR 0.42, P=0.12	OR = 0.50, p = 0.04*						conditional on documented completion of the given activity
5	De Walque 2012 (PR); Cooper 2018;	Adults	Tanzania	Females and males; 18–30 years	Individual cash transfer (CCT)	2399	RCT							STI incidence (Chlamydia trachomatis, Neisseria gonorrhoeae, Trichomonas vaginalis, Mycoplasma genitalium); Adjusted RR high-value : 0.73 (95% CI: 0.47,0.99)** Adjusted RR low-value transfer arm: 0.69 (95% CI: 0.45,0.92)** Combined measure of HIV, herpes simplex virus 2, syphilis. Prevalence High-value CCT (95% CI) ARR1.03 (0.74 to 1.32); Low-value CCT (95% CI); 0.82 (0.60 to 1.03)		Low and High amounts Conditional Negative STI test
6	Handa 2014, Rosenberg 2014;Handa 2017	OVC- HH	Kenya	Females and males; age 15–25	Government cash transfer (UCT)	2210 HH; 1429 youth	Cluster RCT		At last sex AOR 1.199 (0.826 – 1.741); Any unprotected last 3 months AOR 0.901 (0.473 – 1.717)	AOR, 0.69; CI, 0.53 – 0.89*.	AOR 0.584 (0.262 – 1.305)	AOR 0.843 (0.461 – 1.539)	Women AOR 0.94 (0.55, 1.62), chi sq=0.05, p=0.83) or Men (AOR 0.76 (0.43, 1.33), X2=0.93, P=0.33)			unconditional
7	Pettifor 2016	Adolescents	South Africa	Females 13–20	Individual cash transfer (CCT)	2533	RCT	Incidence AOR 1·17 (95% CI 0·80–1·72, p=0·42).	Unprotected RR 0·81 (0·67 to 1·0)	HR 0·92 (0·78 to 1·08)	Any sex partner in last 12 months RR 0·90 (0·83 to 0·99)* Had >1 sex partner in last 12 months RR 0·86 (0·67 to 1·1)	RR 0·95 (0·78 to 1·15)	RR 0·90 (0·72 to 1·12)	HSV-2 HR 0·90 (0·69 to 1·19)		conditional on school attendance (≥80% of school days per month)
8	Cluver 2013; Cluver 2014; Cluver 2017	Adolescents- HH	South Africa	Females and males; age 12–18	Government cash transfer (UCT)	2688	Case control		Unprotected sex girls 0·91 (0·64–1·30); boys 0·77 (0·52–1·15)		multiple partners girls 0·77 (0·50–1·19); boys 0·67 (0·46–0·97)	girls lower incidence of transactional sex (OR = 0.49, p = 0.028); boys 1·10 (0·47–2·66)	girls lower age-disparate sex (OR = 0.29 p = 0.004); boys 0·67 (0·27–1·63)		one or more of four high-risk behaviours (Condom use, multiple partners, sex while intoxicated, sex before age 15). cash social protection was significantly reduced HIV-risk behaviour (OR 0.69 CI 0.50–0.95)	unconditional
9	Galárraga 2017;	Male Sex Workers	Mexico	Male sex workers age 18–40; MSM	Individual cash transfer (Both UCT and CCT)	227	RCT		Unprotected Medium incentive (β=0.100*, se=0.056) for staying STD free, high incentive STD free (β=0.113*, se=0.060)		Medium incentive (β=−0.133 (se=0.880)) for staying STD free, high incentive STD free (β=−0.115 (se=0.944))			composite incident STIs (chlamydia, gonorrhea, syphilis, and HIV) was Medium incentive ( β:0.023 (se=0.024)) for staying STD free, high incentive STD free ( β:0.044 (se=0.034))		arms 1 and 2 were conditional on STI status, unconditional arm 3
10	Goodman 2014; Goodman 2016	OVC- HH	Kenya	OVC-headed households (aged 13 to 25); Females and males	Individual cash transfer (CCT)	1060	Observational		unprotected sex girls (cohort 3 vs 1 OR 0.31 (0.11–0.86) p<0.05), ( cohort 2 vs 1. OR 0.36 (0.18–0.76) p<0.01). Males were the opposite (Cohort 3: OR 1.28 (0.4–3.89)) and (Cohort 2: OR 3.05 (1.27–7.35) (p<0.05)	Sexual debut (Cohort 3 vs 1. OR 0.48 (0.23–0.99) p<0.05). (Cohort 2 vs 1 OR 0.62 (0.32–1.19)). Males were the opposite: (Cohort 3: OR 1.16 (0.60–2.21)) and (Cohort 2: OR 1.94 (0.94–3.98) p<0.1)	Multiple partners ; Females (Cohort 3; OR 1.05 (0.42–2.6)).( Cohort 2; OR 0.93 (0.43–2.05)). Males (Cohort 3: OR 1.2 (0.51–2.79)) and (Cohort 2: OR 1.65 (0.69–3.94)					Community-conditioned. Cash transfer decisions are facilitated by the working group through majority vote and are conditioned on the needs and survival strategies of participants. greater effects on partner number and condom use for females in the program longer
11	Nyqvist 2018	Adults	Lesotho	Females and males; age 18–32	Individual cash transfer (CCT)	3029	RCT	incidence (β= -0.025** p-value=-0.013) Prevalance (β=- 0.034*,p-value=0.018)	Any number of unprotected sex acts: any lottery (β=10.85*, se=5.89); high lottery (β=-15.53**, se=6.95); low lottery (β=-5.39, se=7.65)					STI prevalence (Syphillis and Trichomonoasis) ; Pooled internveiton β=-0.032*** se=0.009; high incentive (β=-0.034***(0.010)); low incentive β=-0.031***, (0.010); among HIV positive any incentive β -0.108***(0.039)		Lottery incentive scheme (two prize levels: high prize of USD 100 and low prize of USD 50) held every 4 months for 2 years in which those who test negative for 2 curable STIs were eligibe
12	Hallfors 2015; Halifors 2011; Luseno 2015	OVC	Zimbabwe	Orphan girls in grade 6 at baseline	School costs	328	Cluster RCT	Prevalence AOR 1.15 (.47-2.79) in study no effect		AOR .52 (.23-1.21) in study.				HSV-2 AOR 1.46 (0.50-4.26)
13	Heinrich 2017	adolescents- HH	South Africa	Females and males; age 15-17	Government cash transfer (UCT)	1531	Observational			As the number of months of CSG receipt increases (difference ATE=0.055, se 0.030, p=0.071) no difference for males 0.047, se=0.044, p=0.293. Receipt in adolescence females (difference= 0.096, se=0.040, p-value=0.018); males (difference=0.030, se=0.051, p-value= 0.560)	Partner number; months with grant (females: difference ATE= 0.235, se=0.090 p=0.009). No difference for males β =0.144, se=0.108, p=0.182. For females, receiving grant early (β= -0.243, se=0.120, p=0.043) . For males (β=0.456, se=0.212, p=0.031)					unconditional
14	Witte 2015	female sex workers	Mongolia	females age 18+ involved in street-based sex work	savings	107	Group RCT		Unprotected (IRR 1.08 (0.45, 1.72)), group · time interaction (P > .05; 1.01 (0.92, 1.09)).			No. Unprotected Vaginal Sex Acts for Pay Poisson, (IRR 0.78** (0.67, 0.71).
15	Duflo 2006; Duflo 2015	Adolescents	Kenya	Grade 6 at enrollment (both boys and girls)	School costs	70,000 328 schools	Cluster RCT		Ever used condom (Girls) β: 0.003; se=0.019; boys β:-0.003; se=0.016 Condom at last sex (girls) β: 0.024, se= 0.019; boys β:0.011, se=0.014	Ever had sex (girls) β: -0.023** se=0.004; boys: β:0.008, se=0.015	>1 partner (girls) β: -0.001; se=(0.004); boys β:-0.001; se=(0.010); both not significant					unconditional
16	Siaplay 2012	Adolescent- HH	South Africa	Females and males; ages 14-26	Government cash transfer (UCT)	3307	Observational		Unproteced β=-0.064 for females and β=-0.041 for males.	oung adult females sexual debut. (β=- 0.168** and β=-0.136*, without and with attrition correction, respectively). A male receiving the pension has no significant effect on the probability of young adults starting sex.	Effect size (for any OAP, with attrition correction) 0.031 for females and -0.054 for males					The South African Old-Age Pension (OAP): A government pension program that provideda monthly cash transfer of up to $75 USD to poor women more than 60 years old and poor men more than 65 years oold. unconditional
17	AIR 2015	Adolescent- HH	Zambia	HH with OVC. Females and males; 13-17 at baseline	Government cash transfer (UCT)	3077 HH	RCT		36 month impact on condom use at first sex β== 0.010 but not statistically significant among n=1,070 adolescents who had not debuted at baseline. 36 month impact on no condom use in last 3 months among those with reported sexual activity (n=1,077) β= -0.032 but not statistically significant. 36 month impact on no condom use in last 12 months among n=1422 adolescents β= -0.018 but not statisticall…	36 month impact on age at first sex β= -0.101 but not statistically significant among n=1,070 adolescents who had not debuted at baseline. The 36 month impact on ever had sex was 0.008 but not statistically significant among n=3,249 adolescents who had not sexually debuted at baseline.	36 month impact on number of partners in last 12 months among adolesents reporting having a partner (n=2089) = -0.332 but not statistically significant.	36 month impact on ever expereinced transactional sex was 0.016 among 1756 adolescents but this was not statistically significant.	36 month impact on partner age at first sex > 10 years older = 0.039 and statistically significant at 5% level among n=1,070 who had not debuted at baseline.			unconditional
18	Malawi Social Cash Transfer Program Evaluation Team 2016	Adoelscent HH	Malawi	Females and males; 13-19	Government cash transfer (UCT)	3521 HH; 2,325 yout at endline	RCT		condom use at first sex endline (β=-0.048, se=-1.20). Condom use at last sex (endline β=-0.019, se=-0.51 N=478); Unprotected sex (last 3 months) endline (β=0.023, se=0.41 N=308)	delay their first sexual encounter at endline all households β: -0.024 t-stat:-0.74. males ( β:0.017, t-stat: 0.38, N=798); females ( β: -0.058, t-stat:-1.29, N=837).	Numbe of sexual partners endline (β=-0.118, se=-1.27, N=478)	Ever TS endline (β=-0.016, se= -0.32, N=680)	First sex age disparate partner (>5 years) endline(β= -0.033**, se=-2.49) partner age at first sex endline (β=-0.513*, se=-1.77)			unconditional cash transfer programme targeted to ultra-poor, labour-constrained households.
19	UNICEF 2018	Adolescent- HH	Tanzania	Females and males; 14 and 28 years at baseline	Government cash transfer (UCT)	1397 youth	Cluster RCT		Did not use condom at last sex (within last 12 months) overall (β=-0.008, t-stat=-0.235, N=1,992) Females (β=-0.034, t-stat=-0.691, N=1,004) males (β=0.012, t-stat=0.214, N=988)	everyone β=0.018, t-stat=0.436, N=1,978; females β=0.005, t-stat=0.098, N=1,002; males β=0.024, t-stat=0.379, N=976	Lifetime number of partners everyont (β=0.212, t-stat=0.634, N=1,960) females (β=-0.232, t-stat=-1.022, N=998); males (β=0.612, t-stat=1.081, N=962) . Partners in the last 12 monts everyone (β=0.140, t-stat=1.027, N=1,978) females (β=0.089, t-stat=0.678, N-1,002) males (β=0.183, t-stat=0.809 , N=976)	Received food, favours, gifts or money for sex everyone (β=0.011, t-stat=0.389, N=1,842) also no effect when split by female and male.	Last sex: partner 5 or more years older/younger everyone (β=0.010, t-stat=0.307, N=1,696) females (β=-0.002, t-stat=-0.041, N=898) males (β=0.021, t-stat=0.670, N=798)			an unconditional base transfer and additional amounts conditional on health check-ups and children’s school attendance
20	Kohler 2011	Adolescents and Adults	Malawi	Females and males; 16–75 years	Individual cash transfer (CCT)	1307 individuals	RCT	No effect (HIV status at round 3 β=0.001, robust SE=0.005)	Unprotected sex Women: No effect (Absolute change: 0.0% points); Men Absolute change: 5.2% point increase*	Any vaginal sex: men β:0.123** [se=0.049], women β:−0.074* [se=0.040]; days vaginal sex: men 0.514** [0.213]; women −0.153 [0.183]					Reported using a condom or reported not having sex : women Absolute change: 6.7% point decrease*; Men Absolute change: 9.0%**	Conditional • Negative HIV test after 1 year
21	DSD, SASSA and UNICEF 2012	Adoelscent- HH	South Africa	Females and males; 15- to 17-year-olds	Government cash transfer (UCT)	1231 adoelscents	Observational			Ever had sex Difference=0.160 STD=0.060 T-ratio=2.66;						CSG is a government social protection scheme that provides a monthly cash grant of ZAR 280/USD 18 to child caregivers in poor households; Unconditional
22	Zimbabwe Harmonised Social Cash Transfer Evaluation Team 2018; AIR 2014	Adoelscent- HH	Zimbabwe	Females and males; 13 to 24 years	Government cash transfer (UCT)	2,567 households; 2310 youth	Control comparison		condom used at first sex β:-0.067, se=-1.27- not significant. Had unprotected sex in past 3 months β:-0.047**, se=-2.33.	ever had sex β:-0.089**, -2.55	Number of partners last 12 months β:0.157, t-stat=1.57		age of partner at first sex (β:-0.251, t-stat:-0.41). Girls (β:0.051, t-stat:0.06). Boys: (β:-0.384, t-stat:-1.32). Most recent sex partner's age β:-0.334, t-stat:-0.65			The HSCT targets households that are both labour constrained and food poor as defined by the implementing agency, the Ministry of Public Service, Labour and Social Welfare (MPSLSW). Unconditional
23	Galárraga 2009	Adolescents	Mexico	Females and males; 12–24 years of age	Individual cash transfer (CCT)	3,743 individuals	Observational		Condom during first sexual intercourse (girls) impact of enrollement IV: 0.274 , 27.4% increase; factors in length of time in program IV: -0.020' 2.0% decrease Condom at last sexual intercourse (girls) IV: 0.173 17.3% increase IV: -0.021 2.1% decrease Condom during first sexual intercourse (boys) IV: 0.818 81.8% increase IV: -0.069, 6.9% decrease Condom at last sexual intercourse (boys) IV: 0.648…	Sexually active (girls) IV: 0.061 (impact of enrollment) IV: -0.004 (factors in length of time in program) Sexually active (boys) IV: -0.326 32.6% decrease IV: 0.034, 3.4% increase						Conditional - Participation in health promotion activities - School attendence
24	Humphries 2017	Adolescents	South Africa	Females and males ; 13 years of age and older Grade 9– 10	Individual cash transfer (CCT)	2949 youth	school matched pair cluster randomised control trial	Too few HIV infections (n=75) to assess impact on HIV						HSV-2 Incidence rate ratio*: 0.70 (CI: 0.57 to 0.86); p = 0.007		Any combination of 4 conditions being met: 80% quarterly participation in My Life! My Future! (4/year) Attaining passing score in 6-monthly academic tests (2/yr) an annual HIV test (1/yr) Submit report on their community project at end (once off).
1
1
1
1
1
1
1
1
1
1
1
1

## Sheet: More refined list
Citation	Target Popultion	Location	Population: Age and Sex	Category	Sample Size	Study Design	HIV	Condom Use	Sexual debut	Number of Partners	Transactional sex	Older Partners	Other STIs	Other	More desciption of study
Ssewamala 2010, Jennings 2015	OVC	Uganda	Both; 10–17 years	Savings	346	Cluster RCT								sig posiive HIV-preventive attitudinal scores (b = +0.19, ±0.09, p < .05) including condom use and HIV risk perception	matched CSA held in the adolescent orphan’s name. Conditional Attending 12 asset building and financial planning workshops
Cho 2011, Cho 2017	OVC	Kenya	Both; 12–14 years of age	school costs	105	Cluster RCT			−1.50(0.07 p-value)]- sig positive						unconditional
Baird 2012, Baird 2010, Baird 2017	Adolescents	Malawi	Females 13–22 years	Individual cash transfer	1289	Cluster RCT	Sig postiive- HIV Prevalence Adjusted OR: 0.36 (95% CI: 0.14,0.91)**	Not sig- Had unprotected sexual intercourse AOR 1·08 (0·67–1·75)	AOR 0·64 (0·38–1·07)- not sig			AOR 0·21 (0·07–0·62)*	HSV-2 Adjusted OR: 0.24 (95% CI: 0.09,0.65)**2 Syphillis prevalence AOR 0·92 (0·12–6·85)		CCT (based on at least 80% school attendance) or UCT
Minnis 2014	Adolescents	US	Females and males 16–21, self-identify as Latino	Individual cash transfer	162	Social etwork randomized RCT		OR 0.42, P=0.12	OR = 0.50, p = 0.04*						conditional on documented completion of the given activity
De Walque 2012 (PR); Cooper 2018;	Adults	Tanzania	18–30 years	Individual cash transfer	2399	RCT							STI incidence (Chlamydia trachomatis, Neisseria gonorrhoeae, Trichomonas vaginalis, Mycoplasma genitalium); Adjusted RR high-value : 0.73 (95% CI: 0.47,0.99)** Adjusted RR low-value transfer arm: 0.69 (95% CI: 0.45,0.92)** Combined measure of HIV, herpes simplex virus 2, syphilis. Prevalence High-value CCT (95% CI) ARR1.03 (0.74 to 1.32); Low-value CCT (95% CI); 0.82 (0.60 to 1.03)		Low and High amounts Conditional Negative STI test
Handa 2014, Rosenberg 2014;Handa 2017	OVC- HH	Kenya	age 15–25	Government cash transfer	2210 HH	Cluster RCT		last sex AOR 1.199 (0.826 – 1.741) any unprotected last 3 months AOR 0.901 (0.473 – 1.717)	AOR, 0.69; CI, 0.53 – 0.89*. sexual debut was −0.094 (stat sig at the 1% level)	AOR 0.584 (0.262 – 1.305)	AOR 0.843 (0.461 – 1.539)	Women AOR 0.94 (0.55, 1.62), chi sq=0.05, p=0.83) or Men (AOR 0.76 (0.43, 1.33), X2=0.93, P=0.33)			unconditional
Pettifor 2016	Adolescents	South Africa	Females 13–20	Individual cash transfer	2533	RCT	Incidenc 1·17, 95% CI 0·80–1·72, p=0·42).	Any unprotected in last 3 RR 0·81 (0·67 to 1·0)	HR 0·92 (0·78 to 1·08)	Any sex partner in last 12 months RR 0·90 (0·83 to 0·99)* Had >1 sex partner in last 12 months RR 0·86 (0·67 to 1·1)	RR 0·95 (0·78 to 1·15)	RR 0·90 (0·72 to 1·12)	HSV-2 HR 0·90 (0·69 to 1·19)		conditional on school attendance (≥80% of school days per month)
Cluver 2013; Cluver 2014; Cluver 2017	Adolescents- HH	South Africa	boys and girls age 12–18	Government cash transfer	3401	Case control		unprotected sex girls 0·91 (0·64–1·30); boys 0·77 (0·52–1·15)		multiple partners girls 0·77 (0·50–1·19); boys 0·67 (0·46–0·97)	girls lower incidence of transactional sex (OR = 0.49, p = 0.028); boys 1·10 (0·47–2·66)	girls lower age-disparate sex (OR = 0.29 p = 0.004); boys 0·67 (0·27–1·63)		one or more of four high-risk behaviours (Condom use, multiple partners, sex while intoxicated, sex before age 15). cash social protection was significantly reduced HIV-risk behaviour (OR 0.69 CI 0.50–0.95)	unconditional
Galárraga 2017;	Male Sex Workers	Mexico	male sex workers age 18–40; MSM	Individual cash transfer	227	RCT		Medium incentive (0.100* (se=0.056)) for staying STD free, high incentive STD free 0.113* (se=0.060), study visit incentive 0.106* (se=0.062)		Medium incentive (−0.133 (se=0.880)) for staying STD free, high incentive STD free (−0.115 (se=0.944)), study visit incentive (1.049 (se=0.993)			composite incident STIs (chlamydia, gonorrhea, syphilis, and HIV) was Medium incentive ( β:0.023 (se=0.024)) for staying STD free, high incentive STD free ( β:0.044 (se=0.034)), study visit incentive ( β:−0.006 (se=0.022))		arms 1 and 2 were conditional on STI status, unconditional arm 3
Goodman 2014; Goodman 2016	OVC- HH	Kenya	OVC-headed households (aged 13 to 25)	Individual cash transfer	1060	Observational		Females in cohort 3 (had 3 years of the program) that were sexually active in the last 6 months had a lower odds compared to cohort 1 of unprotected sex (OR 0.31 (0.11–0.86) p<0.05), Females in cohort 2 also had lower odds than cohort 1 (OR 0.36 (0.18–0.76) p<0.01). Males were the opposite (Cohort 3: OR 1.28 (0.4–3.89)) and (Cohort 2: OR 3.05 (1.27–7.35) (p<0.05)	Females in cohort 3 (had 3 years of the program) has odds of sexual initation that were half of those for females in cohort 1 (OR 0.48 (0.23–0.99) p<0.05), which had 1 year in the program. while females in cohort 2 also had lower odds than cohort 1 (OR 0.62 (0.32–1.19)). Males were the opposite: (Cohort 3: OR 1.16 (0.60–2.21)) and (Cohort 2: OR 1.94 (0.94–3.98) p<0.1)	Females in cohort 3 (had 3 years of the program) were not more likely females in cohort 1 to have multiple partners in the past year (OR 1.05 (0.42–2.6)). Females in cohort 2 were also similar to cohort 1 (OR 0.93 (0.43–2.05)). Males in Cohort 3 and 4 had higher odds than cohort 1: (Cohort 3: OR 1.2 (0.51–2.79)) and (Cohort 2: OR 1.65 (0.69–3.94)					Community-conditioned. Cash transfer decisions are facilitated by the working group through majority vote and are conditioned on the needs and survival strategies of participants. greater effects on partner number and condom use for females in the program longer
Nyqvist 2018	Adults	Lesotho	males and females age 18–32	Individual cash transfer	3029	RCT	incidence (OLS -0.025** p-value=-0.013) Prevlance (- 0.034* (p-value=0.018)	Any number of unprotected sex acts: any lottery 10.85* (5.89); high lottery -15.53** (6.95); low lottery -5.39 (7.65) effecton number of unprotected acts with a HIV positive partner (number of risky sex acts); Any lottery -1.97** (0.97); high lottery -2.67** (1.13); low lottery -1.15 (1.24)					STI prevalence (Syphillis and Trichomonoasis) ; Pooled internveiton OLS=-0.032*** se=0.009; high incentive (-0.034***(0.010)); low incentive -0.031***, (0.010); among HIV positive any incentive -0.108***(0.039)		Lottery incentive scheme (two prize levels: high prize of USD 100 and low prize of USD 50) held every 4 months for 2 years in which those who test negative for 2 curable STIs were eligibe
Hallfors 2015; Halifors 2011; Luseno 2015	OVC	Zimbabwe	orphan girls in grade 6 at baseline	School costs	328	Cluster RCT	HIV intervention 7 (4.5%), control 5 (4.1), chi sq=.03 (.86); AOR 1.15 (.47-2.79) in study no effect. Compared to overall population in DHS AOR 1.05 (0.32–3.49)- No effect compared to orphans in DHS		AOR .52 (.23-1.21) in study. In follow up comparing girls to those in overall population through DHS AOR 0.23*** (0.12–0.43)- signficiantly lower comapred to orphans in DHS				HSV-2 AOR 1.46 (0.50-4.26)
Heinrich 2017	adolescents- HH	South Africa	boys and girls 15-17	Government cash transfer	1531	Observational			As the number of months of CSG receipt increases, he probability that female adolescents abstain from sexual activity increases (difference ATE=0.055, se 0.030, p=0.071) no difference fpr males 0.047, se=0.044, p=0.293. Receipt in adolescence females (difference= 0.096, se=0.040, p-value=0.018); males (difference=0.030, se=0.051, p-value= 0.560)	As the number of months of CSG receipt increases, the number of sexual partners reported in adolescence decreases ((difference ATE= 0.235, se=0.090 p=0.009). No difference for males 0.144, se=0.108, p=0.182. For females, receiving grant early reduced the number of sexual partners (by one- fourth, -0.243, se=0.120, p=0.043) . For males, receiving the grant in adolescence also appears to reduce the…					unconditional
Witte 2015	female sex workers	Mongolia	females age 18+ involved in street-based sex work	savings	107	Group RCT		. We did not find a main effect of the Undarga Program group (IRR 1.08 (0.45, 1.72)), nor did we find a significant group · time interaction (P > .05; 1.01 (0.92, 1.09)).			No. Unprotected Vaginal Sex Acts for Pay Poisson, IRR (95% CI) a significant group · time interaction indicated that participants in the Undarga Program group exhibited a 22% greater decrease than those in HIVSRR-alone group for each time point (IRR 0.78** (0.67, 0.71).
Duflo 2006; Duflo 2015	Adolescents	Kenya	Grade 6 at enrollment (both boys nad girls)	School costs	70,000 328 schools	Cluster RCT		Ever used condom (Girls) β: 0.003; se=0.019; boys β:-0.003; se=0.016 Condom at last sex (girls) β: 0.024, se= 0.019; boys β:0.011, se=0.014	Ever had sex (girls) OLS estimates β: -0.023** se=0.004; boys: β:0.008, se=0.015	>1 partner (girls) β: -0.001; se=(0.004); boys β:-0.001; se=(0.010); both not significant					unconditional
Siaplay 2012	Adolescent- HH	South Africa	Youth ages 14-26?, male and female	Government cash transfer	3307	Observational		No significant impact on self-reported condom use by young adults (females and males ages 14-26). Effect size (for any OAP, with attrition correction) is -0.064 for females and -0.041 for males.	Sexual debut for adolescents 14-18 ONLY. Any OAP receipts reduce the probability of young adult females sexual debut. (- 0.168** and -0.136*, without and with attrition correction, respectively). .On the contrary, a male receiving the pension has no significant effect on the probability of young adults starting sex.	Effect size (for any OAP, with attrition correction) 0.031 for females and -0.054 for males					The South African Old-Age Pension (OAP): A government pension program that provideda monthly cash transfer of up to $75 USD to poor women more than 60 years old and poor men more than 65 years oold. unconditional
AIR 2015	Adolescent- HH	Zambia	Target HH with OVC. Adolescents were 13-17 at baseline and 16-20 at 36 month FU (Both males and females)	Government cash transfer	3077 households	RCT		36 month impact on condom use at first sex = 0.010 but not statistically significant among n=1,070 adolescents who had not debuted at baseline. 36 month impact on no condom use in last 3 months among those with reported sexual activity (n=1,077) = -0.032 but not statistically significant. 36 month impact on no condom use in last 12 months among n=1422 adolescents -0.018 but not statistically sign…	36 month impact on age at first sex= -0.101 but not statistically significant among n=1,070 adolescents who had not debuted at baseline. The 36 month impact on ever had sex was 0.008 but not statistically significant among n=3,249 adolescents who had not sexually debuted at baseline.	36 month impact on number of partners in last 12 months among adolesents reporting having a partner (n=2089) = -0.332 but not statistically significant.	36 month impact on ever expereinced transactional sex was 0.016 among 1756 adolescents but this was not statistically significant.	36 month impact on partner age at first sex > 10 years older = 0.039 and statistically significant at 5% level among n=1,070 who had not debuted at baseline.			unconditional
Malawi Social Cash Transfer Program Evaluation Team 2016	Adoelscent HH	Malawi	sexual behaviors asked for ages of 13-19 (at baseline, 15-22 at endline) (both sex)	Government cash transfer	3521 HH	RCT		No effects but small samples. among young who had se xn=380 at midline and n=680 at endline condom use at first sex endline (coef=-0.048, se=-1.20) midline(coef=-0.025, se=-0.53). Condom use at last sex (endline coef=-0.019, se=-0.51 N=478; midline coef=0.019, se=0.35, N=274); Unprotected sex (last 3 months) endline (coef=0.023, se=0.41 N=308) midline (coef= 0.046, se=0.56, N=180)	Asked for 1,635 youth at midline, 1,515 at endline. respondents in SCTP households were more likely to delay their first sexual encounter at midline (6 pp (all HH β:-0.062*** t-stat:-3.41), all sig among poorest 50% β: -0.053*). midline males only ( β:-0.085***, t-stat:-4.26), , N=692). midline females only ( β:-0.039, t-stat:-1.69, N=823) endline all households β: -0.024 t-stat:-0.74. all housho…	No sig effects but small samples. numbe of sexual partners endline (coef=-0.118, se=-1.27, N=478) midline (-0.053, se=-0.45, N=274)	No sig effects but small samples. Ever TS endline (coef=-0.016, se= -0.32, N=680), at midline (coef=-0.024, se=-0.34) Gave or received money for sex with most recent partner among those who debuted with recent partnership endline (0.065, se=1.04, N=478), midline (coef=-0.070, se=-1.13, N=274);	Signficiant effects on partner age at endlie but small samples. among young who had sex n=380 at midline and n=680 at endline. First sex age disparate partner (>5 years) endline(coef= -0.033**, se=-2.49) midline (0.023, se=1.23); partner age at first sex endline (coef=-0.513*, se=-1.77), midline (coef=0.153, se=0.52). Among those reporting debut and recent sexual partnership, age-dispaarte relati…			unconditional cash transfer programme targeted to ultra-poor, labour-constrained households.
UNICEF 2018	Adolescent- HH	Tanzania	youths who were between the ages of 14 and 28 years at baseline (15–30 years at endline) (both Mand F)	Government cash transfer	1397	Cluster RCT		Did not use condom at last sex (within last 12 months) overall (coef=-0.008, t-stat=-0.235, N=1,992) Females (coef=-0.034, t-stat=-0.691, N=1,004) males (coef=0.012, t-stat=0.214, N=988)	everyone coef=0.018, t-stat=0.436, N=1,978; females coef=0.005, t-stat=0.098, N=1,002; males coef=0.024, t-stat=0.379, N=976	Lifetime number of partners everyont (coef=0.212, t-stat=0.634, N=1,960) females (coef=-0.232, t-stat=-1.022, N=998); males (coef=0.612, t-stat=1.081, N=962) . Partners in the last 12 monts everyone (coef=0.140, t-stat=1.027, N=1,978) females (coef=0.089, t-stat=0.678, N-1,002) males (coef=0.183, t-stat=0.809 , N=976)	Received food, favours, gifts or money for sex (last 12 months) everyone (coef=0.011, t-stat=0.389, N=1,842) also no effect when split by female and male. Gave food, favours, gifts or money for sex (12 months) everyone (coef=0.016, t-stat=0.631, N=1840) also no effect when split by female and male. Gave or received food, favours, gifts or money for sex (12 months) everyone (coef=0.013, t-stat=0.3…	Last sex: partner 5 or more years older/younger everyone (coef=0.010, t-stat=0.307, N=1,696) females (coef=-0.002, t-stat=-0.041, N=898) males (coef=0.021, t-stat=0.670, N=798)			an unconditional base transfer and additional amounts conditional on health check-ups and children’s school attendance
Kohler 2011	Adolescents and Adults	Malawi	Females and males 16–75 years of age	Individual cash transfer	1307	RCT	No effect (HIV status at round 3 coef=0.001, robue SE=0.005)	Women: No effect (Absolute change: 0.0% points); Men Absolute change: 5.2% point increase*		Any vaginal sex: men β:0.123** [se=0.049], women β:−0.074* [se=0.040];				Reported using a condom or reported not having sex : women Absolute change: 6.7% point decrease*; Men Absolute change: 9.0%**	Conditional • Negative HIV test after 1 year
DSD, SASSA and UNICEF 2012	Adoelscent- HH	South Africa	15- to 17-year-olds benefiting from the Child Support Grant (CSG) and matched controls (both M and F)	Government cash transfer	1231	Observational			Adolescents in households currently receiving the CSG were statistically significantly less likely (by 16 percentage points) to have ever had sex compared to those in households not currently receiving the grant. Diference=0.160 STD=0.060 T-ratio=2.66;						CSG is a government social protection scheme that provides a monthly cash grant of ZAR 280/USD 18 to child caregivers in poor households; Unconditional
Zimbabwe Harmonised Social Cash Transfer Evaluation Team 2018; AIR 2014	Adoelscent- HH	Zimbabwe	youth 13 to 24 years living in HH that are poor or labor constrained (Both M and F)	Government cash transfer	2,567 households; 2310 youth	Control comparison		condom used at first sex β:-0.067, se=-1.27- not significant. Had unprotected sex in past 3 months β:-0.047**, se=-2.33.	ever had sex signifitcant effect reduce likelihodo by 9% β:-0.089**, -2.55 representing an 11 per cent decrease over the baseline mean of 82 per cent.	Number of partners last 12 months β:0.157, t-stat=1.57		age of partner at first sex β:-0.251, t-stat:-0.41)- no signficiant. Girls β:0.051, t-stat:0.06. Boys: β:-0.384, t-stat:-1.32. Most recent sex partner's age β:-0.334, t-stat:-0.65			The HSCT targets households that are both labour constrained and food poor as defined by the implementing agency, the Ministry of Public Service, Labour and Social Welfare (MPSLSW). Unconditional
Galárraga 2009	Adolescents	Mexico	Females and males 12–24 years of age	Individual cash transfer	3,743 individuals	Observational		Condom during first sexual intercourse (girls) impact of enrollement IV: 0.274 , 27.4% increase; factors in length of time in program IV: -0.020' 2.0% decrease Condom at last sexual intercourse (girls) IV: 0.173 17.3% increase IV: -0.021 2.1% decrease Condom during first sexual intercourse (boys) IV: 0.818 81.8% increase IV: -0.069, 6.9% decrease Condom at last sexual intercourse (boys) IV: 0.648…	Sexually active (girls) IV: 0.061 (impact of enrollment) IV: -0.004 (factors in length of time in program) Sexually active (boys) IV: -0.326 32.6% decrease IV: 0.034, 3.4% increase						Conditional - Participation in health promotion activities - School attendence
Humphries 2017	Adolescents	South Africa	Females and males 13 years of age and older Grade 9– 10	Individual cash transfer	2949	school matched pair cluster randomised control trial	Too few HIV infections (n=75) to assess impact on HIV						HSV-2 Incidence rate ratio*: 0.70 (CI: 0.57 to 0.86); p = 0.007		Any combination of 4 conditions being met: 80% quarterly participation in My Life! My Future! (4/year) Attaining passing score in 6-monthly academic tests (2/yr) an annual HIV test (1/yr) Submit report on their community project at end (once off).
